# Supplementary material for: Magnetic Resonance Imaging of Macrophage Response to Radiation Therapy
Source: Cancers (Basel). 2023 Dec 17;15(24):5874. doi: 10.3390/cancers15245874 (PMC10742077; doi:10.3390/cancers15245874)
Supplement: Supplementary file 1 [file cancers-15-05874-s001.zip]

Archive with 1 entries (1 files):
- cancers-2666397-supplementary.pdf
